# Supplementary material for: Toxicity to the Male Reproductive System after Exposure to Polystyrene Nanoplastics: A Macrogenomic and Metabolomic Analysis
Source: Toxics. 2024 Jul 23;12(8):531. doi: 10.3390/toxics12080531 (PMC11360567; doi:10.3390/toxics12080531)
Supplement: Supplementary file 1 [file toxics-12-00531-s001.zip]

Archive with 1 entries (1 files):
- toxics-3077606-supplementary.pdf
